# Supplementary material for: Redox Chemistry of the Subphases of α-CsPbI2Br and β-CsPbI2Br: Theory Reveals New Potential for Photostability
Source: Nanomaterials (Basel). 2023 Jan 9;13(2):276. doi: 10.3390/nano13020276 (PMC9862745; doi:10.3390/nano13020276)
Supplement: Supplementary file 1 [file nanomaterials-13-00276-s001.zip]

Archive with 1 entries (1 files):
- nanomaterials-2151481-supplementary.pdf
